# Supplementary material for: Association Between Alcohol Use Patterns and Insomnia Symptoms or Poor Sleep Quality Among Adult Women: An Internet Cross-Sectional Survey in Japan
Source: Clocks Sleep. 2025 Feb 13;7(1):5. doi: 10.3390/clockssleep7010005 (PMC11843888; doi:10.3390/clockssleep7010005)
Supplement: Supplementary file 1 [file clockssleep-07-00005-s001.zip]

Archive with 1 entries (1 files):
- clockssleep-3382795-supplementary.pdf
